# Supplementary material for: ﻿A new species of the Cyrtodactyluschauquangensis group (Squamata, Gekkonidae) from the borderlands of extreme northern Thailand
Source: Zookeys. 2024 May 30;1203:211–38. doi: 10.3897/zookeys.1203.122758 (PMC11161685; doi:10.3897/zookeys.1203.122758)
Supplement: XML Treatment for Cyrtodactylus phamiensis [file zookeys.1203.122758-treatment1.xml]

<!DOCTYPE tp:taxon-treatment
  PUBLIC "-//TaxonX//DTD Taxonomic Treatment Publishing DTD v0 20100105//EN" "tax-treatment-NSO.dtd">
<tp:taxon-treatment xmlns:tp="http://www.plazi.org/taxpub"><tp:treatment-meta><kwd-group><label>Taxon classification</label><kwd>
                <named-content content-type="kingdom">Animalia</named-content>
              </kwd><kwd>
                <named-content content-type="order">Squamata</named-content>
              </kwd><kwd>
                <named-content content-type="family">Gekkonidae</named-content>
              </kwd></kwd-group><mixed-citation publication-type="journal"><person-group><name><surname>Grismer</surname><given-names>L. Lee</given-names></name><name><surname>Aowphol</surname><given-names>Anchalee</given-names></name><name><surname>Grismer</surname><given-names>Jesse L.</given-names></name><name><surname>Aksornneam</surname><given-names>Akrachai</given-names></name><name><surname>Quah</surname><given-names>Evan S. H.</given-names></name><name><surname>Murdoch</surname><given-names>Matthew L.</given-names></name><name><surname>Gregory</surname><given-names>Jeren J.</given-names></name><name><surname>Nguyen</surname><given-names>Eddie</given-names></name><name><surname>Kaatz</surname><given-names>Amanda</given-names></name><name><surname>Bringsøe</surname><given-names>Henrik</given-names></name><name><surname>Rujirawan</surname><given-names>Attapol</given-names></name></person-group><article-title>﻿A new species of the <italic><tp:taxon-name><tp:taxon-name-part taxon-name-part-type="genus" reg="Cyrtodactylus">Cyrtodactylus</tp:taxon-name-part><tp:taxon-name-part taxon-name-part-type="species" reg="chauquangensis">chauquangensis</tp:taxon-name-part></tp:taxon-name></italic> group (<tp:taxon-name><tp:taxon-name-part taxon-name-part-type="order">Squamata</tp:taxon-name-part></tp:taxon-name>, <tp:taxon-name><tp:taxon-name-part taxon-name-part-type="family">Gekkonidae</tp:taxon-name-part></tp:taxon-name>) from the borderlands of extreme northern Thailand</article-title><source>Zookeys</source><day>30</day><month>05</month><year>2024</year><volume>1203</volume><fpage>211</fpage><lpage>238</lpage><pub-id pub-id-type="doi">10.3897/zookeys.1203.122758</pub-id></mixed-citation></tp:treatment-meta><tp:nomenclature><label>﻿</label><tp:taxon-name>
              <object-id xmlns:xlink="http://www.w3.org/1999/xlink" content-type="arpha" xlink:type="simple">B98A591B-0227-5EF3-9844-5EB55624C364</object-id>
              <tp:taxon-name-part taxon-name-part-type="genus" reg="Cyrtodactylus">Cyrtodactylus</tp:taxon-name-part>
              <tp:taxon-name-part taxon-name-part-type="species" reg="phamiensis">phamiensis</tp:taxon-name-part>
              <object-id xmlns:xlink="http://www.w3.org/1999/xlink" content-type="zoobank" xlink:type="simple">https://zoobank.org/DDADBD8A-5234-4183-89A7-C5A3C015456A</object-id>
            </tp:taxon-name><tp:taxon-status xmlns:xlink="http://www.w3.org/1999/xlink" xlink:type="simple">sp. nov.</tp:taxon-status><xref ref-type="fig" rid="F4">Figs 4</xref><xref ref-type="fig" rid="F5">, 5</xref><xref ref-type="fig" rid="F6">, 6</xref><xref ref-type="fig" rid="F7">, 7</xref><xref ref-type="fig" rid="F8">, 8</xref></tp:nomenclature><tp:treatment-sec sec-type="type material" id="SECID0ELNAG"><title>Type material.</title><p><bold><italic>Holotype</italic>.</bold> Adult male (<abbrev xmlns:xlink="http://www.w3.org/1999/xlink" xlink:title="Zoological Museum, Kasetsart University, Bangkok, Thailand" id="ABBRID0EWNAG" xlink:type="simple">ZMKU</abbrev> R 01086) collected from Pha Mi Village, Wiang Phang Kham Subdistrict, Mae Sai District, Chiang Rai Province, Thailand (<named-content xmlns:xlink="http://www.w3.org/1999/xlink" content-type="dwc:verbatimCoordinates" xlink:type="simple"><named-content content-type="geo-json" specific-use="{&#34;type&#34;:&#34;Point&#34;,&#34;coordinates&#34;:[99.853690,20.401340]}" id="NCID0E4NAG" xlink:type="simple">20.40134°N, 99.85369°E</named-content></named-content>; elevation 517 m a.s.l.) on 26 March 2023 by A. Aowphol, A. Rujirawan, A. Aksornneam, L.L. Grismer, J.L. Grismer, E.S.H. Quah, and M.L. Murdoch.</p><p><bold><italic>Paratypes</italic>.</bold> Two adult males (<abbrev xmlns:xlink="http://www.w3.org/1999/xlink" xlink:title="Zoological Museum, Kasetsart University, Bangkok, Thailand" id="ABBRID0EJOAG" xlink:type="simple">ZMKU</abbrev> R 01085, <abbrev xmlns:xlink="http://www.w3.org/1999/xlink" xlink:title="Zoological Museum, Kasetsart University, Bangkok, Thailand" id="ABBRID0ENOAG" xlink:type="simple">ZMKU</abbrev> R 01087) and one adult female (<abbrev xmlns:xlink="http://www.w3.org/1999/xlink" xlink:title="Zoological Museum, Kasetsart University, Bangkok, Thailand" id="ABBRID0EROAG" xlink:type="simple">ZMKU</abbrev> R 01084) bear the same collection data as the holotype. Four adult females (<abbrev xmlns:xlink="http://www.w3.org/1999/xlink" xlink:title="Zoological Museum, Kasetsart University, Bangkok, Thailand" id="ABBRID0EVOAG" xlink:type="simple">ZMKU</abbrev> R 01073–01075, <abbrev xmlns:xlink="http://www.w3.org/1999/xlink" xlink:title="Zoological Museum, Kasetsart University, Bangkok, Thailand" id="ABBRID0EZOAG" xlink:type="simple">ZMKU</abbrev> R 01078) and one adult male (<abbrev xmlns:xlink="http://www.w3.org/1999/xlink" xlink:title="Zoological Museum, Kasetsart University, Bangkok, Thailand" id="ABBRID0E4OAG" xlink:type="simple">ZMKU</abbrev> R 01081) bear the same collection data as the holotype except collected on 25 March 2023.</p></tp:treatment-sec><tp:treatment-sec sec-type="Referred specimens" id="SECID0EBPAG"><title>Referred specimens.</title><p>Six hatchlings. <abbrev xmlns:xlink="http://www.w3.org/1999/xlink" xlink:title="Zoological Museum, Kasetsart University, Bangkok, Thailand" id="ABBRID0EHPAG" xlink:type="simple">ZMKU</abbrev> R 01076–01077, <abbrev xmlns:xlink="http://www.w3.org/1999/xlink" xlink:title="Zoological Museum, Kasetsart University, Bangkok, Thailand" id="ABBRID0ELPAG" xlink:type="simple">ZMKU</abbrev> R 01079–01080 bear the same collection data as the holotype except were collected on 25 March 2023. <abbrev xmlns:xlink="http://www.w3.org/1999/xlink" xlink:title="Zoological Museum, Kasetsart University, Bangkok, Thailand" id="ABBRID0EPPAG" xlink:type="simple">ZMKU</abbrev> R 01082–01083 bear the same collection data as the holotype except collected from <named-content xmlns:xlink="http://www.w3.org/1999/xlink" content-type="dwc:verbatimCoordinates" xlink:type="simple"><named-content content-type="geo-json" specific-use="{&#34;type&#34;:&#34;Point&#34;,&#34;coordinates&#34;:[99.854660,20.398000]}" id="NCID0EWPAG" xlink:type="simple">20.39800°N, 99.85466°E</named-content></named-content>; elevation 505 m a.s.l., on 25 March 2023.</p></tp:treatment-sec><tp:treatment-sec sec-type="diagnosis" id="SECID0E2PAG"><title>Diagnosis.</title><p><italic><tp:taxon-name><tp:taxon-name-part taxon-name-part-type="genus" reg="Cyrtodactylus">Cyrtodactylus</tp:taxon-name-part><tp:taxon-name-part taxon-name-part-type="species" reg="phamiensis">phamiensis</tp:taxon-name-part></tp:taxon-name></italic> sp. nov. can be separated from all other species of the <italic><tp:taxon-name><tp:taxon-name-part taxon-name-part-type="genus" reg="Cyrtodactylus"/><tp:taxon-name-part taxon-name-part-type="species" reg="chauquangensis">chauquangensis</tp:taxon-name-part></tp:taxon-name></italic> group by the combination of having a maximum <abbrev xmlns:xlink="http://www.w3.org/1999/xlink" xlink:title="snout-vent length" id="ABBRID0EWQAG" xlink:type="simple">SVL</abbrev> = 74.4 mm (female); 8–12 supralabials; 9–11 infralabials; 30–43 paravertebral tubercles; 19–25 rows of longitudinally arranged tubercles; 29–37 longitudinal rows of ventrals; 6–9 expanded subdigital lamellae on the fourth toe; 12–14 unmodified subdigital lamellae on the fourth toe; 19–22 total subdigital lamellae on the fourth toe; 19–28 total number of enlarged femoral scales; 9–14 total number of femoral pores in males (<italic>n</italic> = 4); 6–11 enlarged precloacals; 4–6 precloacal pores in males (<italic>n</italic> = 4); two or three rows of large post-precloacal scales; enlarged femorals and enlarged precloacals continuous; proximal femorals usually smaller than distal femorals; femoral pores restricted to distal scales; body tubercles weakly keeled; small tubercles on forelimbs; tubercles extend beyond base of tail; medial subcaudals 2–3 times wider than long but not extending onto lateral surface of tail; nuchal loop often divided medially, bearing two posteriorly directed projections, no anterior azygous notch, projecting posterior margin; usually no triangular marking anterior to nuchal loop; dark-colored band on nape variably present; dark-colored dorsal bands lack paravertebral elements, have variably lightened centers, are edged with white tubercles, usually jagged in shape, and the same width or wider than interspaces; dark-colored markings in dorsal interspaces; no whitish ventrolateral fold; top of head in adults diffusely mottled, blotched; no light-colored reticulum on top of head; 4–6 dark-colored transverse body bands; 10–13 light-colored caudal bands on an original tail bearing dark-colored markings and not encircling tail (<italic>n</italic> = 7); 9–12 dark-colored caudal bands on an original tail and wider than light-colored caudal bands (<italic>n</italic> = 7); and mature regenerated tail mottled (<italic>n</italic> = 3) (Table 4).</p></tp:treatment-sec><tp:treatment-sec sec-type="description" id="SECID0EERAG"><title>Description of holotype.</title><p>(Figs <xref ref-type="fig" rid="F4">4A</xref>, <xref ref-type="fig" rid="F5">5</xref>, Suppl. material <xref ref-type="supplementary-material" rid="S3">3</xref>) Adult male <abbrev xmlns:xlink="http://www.w3.org/1999/xlink" xlink:title="snout-vent length" id="ABBRID0EWRAG" xlink:type="simple">SVL</abbrev> 68.5 mm; head moderate in length (<abbrev xmlns:xlink="http://www.w3.org/1999/xlink" xlink:title="head length" id="ABBRID0E1RAG" xlink:type="simple">HL</abbrev>/<abbrev xmlns:xlink="http://www.w3.org/1999/xlink" xlink:title="snout-vent length" id="ABBRID0E5RAG" xlink:type="simple">SVL</abbrev> 0.28), width (<abbrev xmlns:xlink="http://www.w3.org/1999/xlink" xlink:title="head width" id="ABBRID0ECSAG" xlink:type="simple">HW</abbrev>/<abbrev xmlns:xlink="http://www.w3.org/1999/xlink" xlink:title="head length" id="ABBRID0EGSAG" xlink:type="simple">HL</abbrev> 0.72), flattened (<abbrev xmlns:xlink="http://www.w3.org/1999/xlink" xlink:title="head depth" id="ABBRID0EKSAG" xlink:type="simple">HD</abbrev>/<abbrev xmlns:xlink="http://www.w3.org/1999/xlink" xlink:title="head length" id="ABBRID0EOSAG" xlink:type="simple">HL</abbrev> 0.40), distinct from neck, triangular in dorsal profile; lores weakly concave anteriorly, weakly inflated posteriorly; prefrontal region concave; canthus rostralis rounded; snout elongate (<abbrev xmlns:xlink="http://www.w3.org/1999/xlink" xlink:title="snout length" id="ABBRID0ESSAG" xlink:type="simple">ES</abbrev>/<abbrev xmlns:xlink="http://www.w3.org/1999/xlink" xlink:title="head length" id="ABBRID0EWSAG" xlink:type="simple">HL</abbrev> 0.40), flat, rounded in dorsal profile; eye large (<abbrev xmlns:xlink="http://www.w3.org/1999/xlink" xlink:title="eye diameter" id="ABBRID0E1SAG" xlink:type="simple">ED</abbrev>/<abbrev xmlns:xlink="http://www.w3.org/1999/xlink" xlink:title="head length" id="ABBRID0E5SAG" xlink:type="simple">HL</abbrev> 0.31); ear opening elliptical, obliquely oriented, moderate in size; eye to ear distance slightly greater than diameter of eye; rostral rectangular, partially divided dorsally by inverted Y-shaped furrow, bordered posteriorly by large left and right supranasals, bordered laterally by first supralabials; external nares bordered anteriorly by rostral, dorsally by large supranasal, posteriorly by two moderately sized postnasals, bordered ventrally by first supralabial; nine (R, L) rectangular supralabials tapering abruptly to below midpoint of eye, first–fifth supralabials largest; 11 (R, L) infralabials tapering smoothly to slightly past the termination of enlarged supralabials to corner of mouth; scales of rostrum and lores flat, larger than granular scales on top of head and occiput; scales of occiput intermixed with small, rounded, tubercles; superciliaries elongate, largest dorsally; mental triangular, bordered laterally by first infralabials and posteriorly by large left and right trapezoidal postmentals contacting medially for ~ 65% of their length posterior to mental; one row of enlarged, sublabials extending posteriorly to fifth infralabials (R, L); gular and throat scales small, granular, grading posteriorly into slightly larger, flatter, smooth, imbricate, pectoral and ventral scales.</p><fig id="F5" position="float" orientation="portrait"><object-id xmlns:xlink="http://www.w3.org/1999/xlink" content-type="doi" xlink:type="simple">10.3897/zookeys.1203.122758.figure5</object-id><object-id xmlns:xlink="http://www.w3.org/1999/xlink" content-type="arpha" xlink:type="simple">9D782E66-1DCB-58E5-870A-8CAF05F2F781</object-id><label>Figure 5.</label><caption><p>Adult male holotype of <italic><tp:taxon-name><tp:taxon-name-part taxon-name-part-type="genus" reg="Cyrtodactylus">Cyrtodactylus</tp:taxon-name-part><tp:taxon-name-part taxon-name-part-type="species" reg="phamiensis">phamiensis</tp:taxon-name-part></tp:taxon-name></italic> sp. nov. <bold>A</bold> dorsal view <bold>B</bold> ventral view <bold>C</bold> dorsal view of head <bold>D</bold> gular region <bold>E</bold> thighs and precloacal region <bold>F</bold> ventral view of right manus <bold>G</bold> ventral view of left pes <bold>H</bold> subcaudal region <bold>I</bold> lateral view of left side of head. Photographs by Attapol Rujirawan.</p></caption><graphic xmlns:xlink="http://www.w3.org/1999/xlink" xlink:href="zookeys-1203-211_article-122758__-g005.jpg" position="float" orientation="portrait" xlink:type="simple" id="oo_1059373.jpg"><uri content-type="original_file" xlink:type="simple">https://binary.pensoft.net/fig/1059373</uri></graphic></fig><p>Body relatively long (<abbrev xmlns:xlink="http://www.w3.org/1999/xlink" xlink:title="axilla to groin length" id="ABBRID0EOUAG" xlink:type="simple">AG</abbrev>/<abbrev xmlns:xlink="http://www.w3.org/1999/xlink" xlink:title="snout-vent length" id="ABBRID0ESUAG" xlink:type="simple">SVL</abbrev> 0.46) with well-defined ventrolateral folds; dorsal scales small, granular, interspersed with moderately sized, smooth, rounded, semi-regularly arranged tubercles extending from occiput to slightly beyond base of tail; ~ 25 longitudinal rows of tubercles at midbody; ~ 33 paravertebral tubercles; 33 flat, imbricate, ventral scales much larger than dorsal scales; eight enlarged precloacal scales, six bearing pores; no deep precloacal groove or depression; and two rows of large post-precloacal scales on midline.</p><p>Forelimbs moderate in length and stature (<abbrev xmlns:xlink="http://www.w3.org/1999/xlink" xlink:title="forearm length" id="ABBRID0EYUAG" xlink:type="simple">FL</abbrev>/<abbrev xmlns:xlink="http://www.w3.org/1999/xlink" xlink:title="snout-vent length" id="ABBRID0E3UAG" xlink:type="simple">SVL</abbrev> 0.16); granular scales of forelimbs slightly larger than those on body, small rounded tubercles on dorsal surface of forearms; palmar scales flat, juxtaposed; digits well-developed, inflected at basal interphalangeal joints, slightly narrower distal to inflections; subdigital lamellae transversely expanded, those proximal to joint inflections much wider than nearly unmodified lamellae distal to inflections; claws well-developed, sheathed by a dorsal and ventral scale; hind limbs robust, wider and longer than forelimbs (<abbrev xmlns:xlink="http://www.w3.org/1999/xlink" xlink:title="tibia length" id="ABBRID0EAVAG" xlink:type="simple">TBL</abbrev>/<abbrev xmlns:xlink="http://www.w3.org/1999/xlink" xlink:title="snout-vent length" id="ABBRID0EEVAG" xlink:type="simple">SVL</abbrev> 0.20), covered dorsally by granular scales interspersed with moderately sized tubercles, larger and flat scales anteriorly; ventral scales of thighs flat, imbricate, slightly larger than dorsals; subtibial scales small, flat, imbricate; one row of 10(R)11(L) enlarged femoral scales terminating distally before knee, continuous with enlarged precloacal scales; proximal femorals nearly same size as distal femorals, all femorals forming an abrupt union with smaller, granular, ventral scales of posteroventral scales of thigh; femoral pores 4(R) 5(L) restricted to distalmost femorals; plantar scales flat, juxtaposed; digits well-developed, inflected at basal interphalangeal joints; claws well-developed, sheathed by a dorsal and ventral scale at base; seven (R, L) wide subdigital lamellae on fourth toe proximal to joint inflection, 12 (R, L) narrower lamellae distal to joint inflection, 19 total subdigital lamellae.</p><p>Tail regenerated, long (<abbrev xmlns:xlink="http://www.w3.org/1999/xlink" xlink:title="tail length" id="ABBRID0EKVAG" xlink:type="simple">TL</abbrev>/<abbrev xmlns:xlink="http://www.w3.org/1999/xlink" xlink:title="snout-vent length" id="ABBRID0EOVAG" xlink:type="simple">SVL</abbrev> 1.14), thin, 78.1 mm in length, 6.9 mm wide at base, tapering to a point; dorsal caudal scales small, generally square, juxtaposed; median row of subcaudals significantly larger than dorsal caudals, transversely expanded, not extending dorsally onto lateral side of tail; body tubercles extending slightly beyond base of tail; faint hemipenal swellings at base of tail, two large postcloacal tubercles on both sides; and postcloacal scales flat, imbricate.</p></tp:treatment-sec><tp:treatment-sec sec-type="Coloration prior to preservation" id="SECID0ESVAG"><title>Coloration prior to preservation.</title><p>(Figs <xref ref-type="fig" rid="F4">4</xref>, <xref ref-type="fig" rid="F5">5</xref>) Ground color of top of head, limbs, and dorsum straw to pale brown; top of head bearing poorly defined, irregularly shaped, dark brown markings; dark brown, nuchal loop bearing two posterior projections extend between postorbital regions; well-defined, rectangular dark brown band on nape; six dark brown, immaculate, weakly jagged, dorsal body bands terminating above the ventrolateral folds extending from shoulders to groin, same width as straw-colored interspaces, not edged with white or bright-colored tubercles; one darkly colored sacral band; dorsal interspaces faintly mottled, each bearing a brown “fuzzy-edged” longitudinal vertebral marking; forelimbs faintly mottled; hind limbs more darkly mottled, accentuating light-colored tubercles; one post-sacral and five wide, dark brown caudal bands slightly wider whitish caudal bands markings; whitish caudal bands do not encircle tail, bear subcircular dark brown markings; iris reddish gold with thin black reticulations; venter beige with faint, dark shadowing on lateral edges of belly and limbs; and subcaudal region dark-brown, weakly mottled with pale-colored markings.</p></tp:treatment-sec><tp:treatment-sec sec-type="etymology" id="SECID0EAWAG"><title>Etymology.</title><p>The species name <italic>phamiensis</italic> is in reference to the type locality at Pha Mi Village, Wiang Phang Kham Subdistrict, Mae Sai District, Chiang Rai Province, Thailand (Fig. <xref ref-type="fig" rid="F1">1</xref>).</p></tp:treatment-sec><tp:treatment-sec sec-type="distribution" id="SECID0EUWAG"><title>Distribution.</title><p>The type series of <italic><tp:taxon-name><tp:taxon-name-part taxon-name-part-type="genus" reg="Cyrtodactylus">Cyrtodactylus</tp:taxon-name-part><tp:taxon-name-part taxon-name-part-type="species" reg="phamiensis">phamiensis</tp:taxon-name-part></tp:taxon-name></italic> sp. nov. is known only from the type locality at Pha Mi Village, Wiang Phang Kham Subdistrict, Mae Sai District, Chiang Rai Province, Thailand (Fig. <xref ref-type="fig" rid="F1">1</xref>). On 30 March 2023, a bat researcher from the University of Hong Kong, Ada Chornelia, informed us of this species’ potential presence in a two adjacent karst caves at monastery 5 km north of the type locality in Tham Pha Chom along the same line of large karst formations. Examination of a photograph (Fig. <xref ref-type="fig" rid="F6">6</xref>) from this locality, tentatively confirms this observation. Furthermore, on 17 December 2022 three <italic><tp:taxon-name><tp:taxon-name-part taxon-name-part-type="genus" reg="Cyrtodactylus">Cyrtodactylus</tp:taxon-name-part><tp:taxon-name-part taxon-name-part-type="species" reg="phamiensis">phamiensis</tp:taxon-name-part></tp:taxon-name></italic> sp. nov. were observed, one of which was photographed, only 50 meters west-southwest of the type locality immediately east of Pha Mi Village by H. Bringsøe (Fig. <xref ref-type="fig" rid="F7">7</xref>) from the same karstic formations. It is likely that <italic><tp:taxon-name><tp:taxon-name-part taxon-name-part-type="genus" reg="Cyrtodactylus">Cyrtodactylus</tp:taxon-name-part><tp:taxon-name-part taxon-name-part-type="species" reg="phamiensis">phamiensis</tp:taxon-name-part></tp:taxon-name></italic> sp. nov. ranges throughout the karstic landscapes of this region.</p><fig id="F6" position="float" orientation="portrait"><object-id xmlns:xlink="http://www.w3.org/1999/xlink" content-type="doi" xlink:type="simple">10.3897/zookeys.1203.122758.figure6</object-id><object-id xmlns:xlink="http://www.w3.org/1999/xlink" content-type="arpha" xlink:type="simple">0451D01F-EEFD-5921-B4C6-74E7251E9DC6</object-id><label>Figure 6.</label><caption><p><tp:taxon-name><tp:taxon-name-part taxon-name-part-type="genus" reg="Cyrtodactylus">Cyrtodactylus</tp:taxon-name-part><tp:taxon-name-part taxon-name-part-type="uncertainty-rank">cf.</tp:taxon-name-part><tp:taxon-name-part taxon-name-part-type="species" reg="phamiensis">phamiensis</tp:taxon-name-part></tp:taxon-name> sp. nov. from 5 km north of the type locality in Tham Pha Chom. Photograph by Ada Chornelia.</p></caption><graphic xmlns:xlink="http://www.w3.org/1999/xlink" xlink:href="zookeys-1203-211_article-122758__-g006.jpg" position="float" orientation="portrait" xlink:type="simple" id="oo_1059374.jpg"><uri content-type="original_file" xlink:type="simple">https://binary.pensoft.net/fig/1059374</uri></graphic></fig><fig id="F7" position="float" orientation="portrait"><object-id xmlns:xlink="http://www.w3.org/1999/xlink" content-type="doi" xlink:type="simple">10.3897/zookeys.1203.122758.figure7</object-id><object-id xmlns:xlink="http://www.w3.org/1999/xlink" content-type="arpha" xlink:type="simple">8FF90C35-77B9-5E8F-A2F8-A11CF5147E41</object-id><label>Figure 7.</label><caption><p><italic><tp:taxon-name><tp:taxon-name-part taxon-name-part-type="genus" reg="Cyrtodactylus">Cyrtodactylus</tp:taxon-name-part><tp:taxon-name-part taxon-name-part-type="species" reg="phamiensis">phamiensis</tp:taxon-name-part></tp:taxon-name></italic> sp. nov. from 50 meters west-southwest of the type locality, immediately east of Pha Mi Village. 17 December 2022. Photograph by Henrik Bringsøe.</p></caption><graphic xmlns:xlink="http://www.w3.org/1999/xlink" xlink:href="zookeys-1203-211_article-122758__-g007.jpg" position="float" orientation="portrait" xlink:type="simple" id="oo_1059375.jpg"><uri content-type="original_file" xlink:type="simple">https://binary.pensoft.net/fig/1059375</uri></graphic></fig></tp:treatment-sec><tp:treatment-sec sec-type="variation" id="SECID0EZZAG"><title>Variation.</title><p>(Table 4) The paratypes closely approach the holotype in general coloration and pattern (Fig. <xref ref-type="fig" rid="F8">8</xref>). The most notable variation pertains to the shape of the nuchal loop, nape band, the caudal pattern and morphology. In <abbrev xmlns:xlink="http://www.w3.org/1999/xlink" xlink:title="Zoological Museum, Kasetsart University, Bangkok, Thailand" id="ABBRID0ED1AG" xlink:type="simple">ZMKU</abbrev> R 01073–74, <abbrev xmlns:xlink="http://www.w3.org/1999/xlink" xlink:title="Zoological Museum, Kasetsart University, Bangkok, Thailand" id="ABBRID0EH1AG" xlink:type="simple">ZMKU</abbrev> R 01081, <abbrev xmlns:xlink="http://www.w3.org/1999/xlink" xlink:title="Zoological Museum, Kasetsart University, Bangkok, Thailand" id="ABBRID0EL1AG" xlink:type="simple">ZMKU</abbrev> R 01083–84 and <abbrev xmlns:xlink="http://www.w3.org/1999/xlink" xlink:title="Zoological Museum, Kasetsart University, Bangkok, Thailand" id="ABBRID0EP1AG" xlink:type="simple">ZMKU</abbrev> R 01087, the nuchal loop is medially bifurcated. That of <abbrev xmlns:xlink="http://www.w3.org/1999/xlink" xlink:title="Zoological Museum, Kasetsart University, Bangkok, Thailand" id="ABBRID0ET1AG" xlink:type="simple">ZMKU</abbrev> R 01075 is irregular and ill-defined. The holotype, <abbrev xmlns:xlink="http://www.w3.org/1999/xlink" xlink:title="Zoological Museum, Kasetsart University, Bangkok, Thailand" id="ABBRID0EX1AG" xlink:type="simple">ZMKU</abbrev> R 01086, is the only specimen with a complete rectangular nape band. Nape bands of the paratypes are either tripartite or nearly so. <abbrev xmlns:xlink="http://www.w3.org/1999/xlink" xlink:title="Zoological Museum, Kasetsart University, Bangkok, Thailand" id="ABBRID0E21AG" xlink:type="simple">ZMKU</abbrev> R 01074, <abbrev xmlns:xlink="http://www.w3.org/1999/xlink" xlink:title="Zoological Museum, Kasetsart University, Bangkok, Thailand" id="ABBRID0E61AG" xlink:type="simple">ZMKU</abbrev> R 01084 and <abbrev xmlns:xlink="http://www.w3.org/1999/xlink" xlink:title="Zoological Museum, Kasetsart University, Bangkok, Thailand" id="ABBRID0ED2AG" xlink:type="simple">ZMKU</abbrev> R 01087 have complete tails. Tails of <abbrev xmlns:xlink="http://www.w3.org/1999/xlink" xlink:title="Zoological Museum, Kasetsart University, Bangkok, Thailand" id="ABBRID0EH2AG" xlink:type="simple">ZMKU</abbrev> R 01075 and <abbrev xmlns:xlink="http://www.w3.org/1999/xlink" xlink:title="Zoological Museum, Kasetsart University, Bangkok, Thailand" id="ABBRID0EL2AG" xlink:type="simple">ZMKU</abbrev> R 01078 are three-quarters to one-half regenerated, respectively. <abbrev xmlns:xlink="http://www.w3.org/1999/xlink" xlink:title="Zoological Museum, Kasetsart University, Bangkok, Thailand" id="ABBRID0EP2AG" xlink:type="simple">ZMKU</abbrev> R 01081 and <abbrev xmlns:xlink="http://www.w3.org/1999/xlink" xlink:title="Zoological Museum, Kasetsart University, Bangkok, Thailand" id="ABBRID0ET2AG" xlink:type="simple">ZMKU</abbrev> R 01085 lack the majority of their tails. The body bands of <abbrev xmlns:xlink="http://www.w3.org/1999/xlink" xlink:title="Zoological Museum, Kasetsart University, Bangkok, Thailand" id="ABBRID0EX2AG" xlink:type="simple">ZMKU</abbrev> R 01074–75, <abbrev xmlns:xlink="http://www.w3.org/1999/xlink" xlink:title="Zoological Museum, Kasetsart University, Bangkok, Thailand" id="ABBRID0E22AG" xlink:type="simple">ZMKU</abbrev> R 01085 and <abbrev xmlns:xlink="http://www.w3.org/1999/xlink" xlink:title="Zoological Museum, Kasetsart University, Bangkok, Thailand" id="ABBRID0E62AG" xlink:type="simple">ZMKU</abbrev> R 01087 have lightened centers. Morphometric, meristic, and categorical data of the type series and referred specimens are listed in Suppl. material <xref ref-type="supplementary-material" rid="S3">3</xref>.</p><fig id="F8" position="float" orientation="portrait"><object-id xmlns:xlink="http://www.w3.org/1999/xlink" content-type="doi" xlink:type="simple">10.3897/zookeys.1203.122758.figure8</object-id><object-id xmlns:xlink="http://www.w3.org/1999/xlink" content-type="arpha" xlink:type="simple">A024602B-DAB4-596D-A0E7-0C6F88BE6303</object-id><label>Figure 8.</label><caption><p>Paratypes of <italic><tp:taxon-name><tp:taxon-name-part taxon-name-part-type="genus" reg="Cyrtodactylus">Cyrtodactylus</tp:taxon-name-part><tp:taxon-name-part taxon-name-part-type="species" reg="phamiensis">phamiensis</tp:taxon-name-part></tp:taxon-name></italic> sp. nov. from Pha Mi Village, Wiang Phang Kham Subdistrict, Mae Sai District, Chiang Rai Province, Thailand. Photographs by Attapol Rujirawan.</p></caption><graphic xmlns:xlink="http://www.w3.org/1999/xlink" xlink:href="zookeys-1203-211_article-122758__-g008.jpg" position="float" orientation="portrait" xlink:type="simple" id="oo_1059376.jpg"><uri content-type="original_file" xlink:type="simple">https://binary.pensoft.net/fig/1059376</uri></graphic></fig></tp:treatment-sec><tp:treatment-sec sec-type="comparisons" id="SECID0E63AG"><title>Comparisons.</title><p><italic><tp:taxon-name><tp:taxon-name-part taxon-name-part-type="genus" reg="Cyrtodactylus">Cyrtodactylus</tp:taxon-name-part><tp:taxon-name-part taxon-name-part-type="species" reg="phamiensis">phamiensis</tp:taxon-name-part></tp:taxon-name></italic> sp. nov. is embedded in clade 2 and is the sister species to a clade composed of three lineages, <italic><tp:taxon-name><tp:taxon-name-part taxon-name-part-type="genus" reg="Cyrtodactylus">C.</tp:taxon-name-part><tp:taxon-name-part taxon-name-part-type="species" reg="doisuthep">doisuthep</tp:taxon-name-part></tp:taxon-name></italic>, <italic><tp:taxon-name><tp:taxon-name-part taxon-name-part-type="genus" reg="Cyrtodactylus">C.</tp:taxon-name-part><tp:taxon-name-part taxon-name-part-type="species" reg="erythrops">erythrops</tp:taxon-name-part></tp:taxon-name></italic> and <italic><tp:taxon-name><tp:taxon-name-part taxon-name-part-type="genus" reg="Cyrtodactylus">C.</tp:taxon-name-part></tp:taxon-name></italic> sp. 6. <italic><tp:taxon-name><tp:taxon-name-part taxon-name-part-type="genus" reg="Cyrtodactylus">Cyrtodactylus</tp:taxon-name-part><tp:taxon-name-part taxon-name-part-type="species" reg="phamiensis">phamiensis</tp:taxon-name-part></tp:taxon-name></italic> sp. nov. differs from those three lineages by mean uncorrected pairwise sequence divergence of 13.5–14.5% and the remaining species in the <italic><tp:taxon-name><tp:taxon-name-part taxon-name-part-type="genus" reg="Cyrtodactylus"/><tp:taxon-name-part taxon-name-part-type="species" reg="chauquangensis">chauquangensis</tp:taxon-name-part></tp:taxon-name></italic> group by 13.7–17.3% (Suppl. material <xref ref-type="supplementary-material" rid="S2">2</xref>). It differs from <italic><tp:taxon-name><tp:taxon-name-part taxon-name-part-type="genus" reg="Cyrtodactylus">C.</tp:taxon-name-part><tp:taxon-name-part taxon-name-part-type="species" reg="doisuthep">doisuthep</tp:taxon-name-part></tp:taxon-name></italic> by having maximum <abbrev xmlns:xlink="http://www.w3.org/1999/xlink" xlink:title="snout-vent length" id="ABBRID0ER6AG" xlink:type="simple">SVL</abbrev> 74.4 mm (vs 90.5 mm); 9–14 total number of femoral pores in males (vs absent); and lacking light-colored reticulum on the top of the head (vs present; <xref ref-type="bibr" rid="B22">Kunya et al. 2014</xref>: fig. 1). <italic><tp:taxon-name><tp:taxon-name-part taxon-name-part-type="genus" reg="Cyrtodactylus">Cyrtodactylus</tp:taxon-name-part><tp:taxon-name-part taxon-name-part-type="species" reg="phamiensis">phamiensis</tp:taxon-name-part></tp:taxon-name></italic> sp. nov. differs from <italic><tp:taxon-name><tp:taxon-name-part taxon-name-part-type="genus" reg="Cyrtodactylus">C.</tp:taxon-name-part><tp:taxon-name-part taxon-name-part-type="species" reg="erythrops">erythrops</tp:taxon-name-part></tp:taxon-name></italic> by having 29–37 longitudinal rows of ventrals (vs 28 rows); 9–14 total number of femoral pores in males (vs 19 pores); 4–6 precloacal pores in males (vs 9 pores); and hatchlings with yellow-colored heads (vs tan colored; <xref ref-type="bibr" rid="B2">Bauer et al. 2009</xref>: fig. 5). Additional comparisons (meristics, morphometrics, and subcaudal scale morphology) between <italic><tp:taxon-name><tp:taxon-name-part taxon-name-part-type="genus" reg="Cyrtodactylus">Cyrtodactylus</tp:taxon-name-part><tp:taxon-name-part taxon-name-part-type="species" reg="phamiensis">phamiensis</tp:taxon-name-part></tp:taxon-name></italic> sp. nov. and the remaining species in the <italic><tp:taxon-name><tp:taxon-name-part taxon-name-part-type="genus" reg="Cyrtodactylus"/><tp:taxon-name-part taxon-name-part-type="species" reg="chauquangensis">chauquangensis</tp:taxon-name-part></tp:taxon-name></italic> group are presented in Table 4.</p></tp:treatment-sec><tp:treatment-sec sec-type="natural history" id="SECID0EIBBG"><title>Natural history.</title><p>(Fig. <xref ref-type="fig" rid="F9">9</xref>) All specimens were collected during the evening between 19:30 and 20:50 hours on karst formations, at the entrance of a karst cave, within the cave, or on karst vegetation outside the cave at varying distances from the cave entrance. One specimen was observed during the day in a crack ~ 5 m above the cave floor ~ 20 m in from the entrance. Juveniles (<abbrev xmlns:xlink="http://www.w3.org/1999/xlink" xlink:title="snout-vent length" id="ABBRID0ESBBG" xlink:type="simple">SVL</abbrev> &lt; 40 mm) were found outside the cave less than 1 m above ground level on karst boulders or on the base of small trees. Most were found farther away (~ 20–40 m) from the cave entrance than adults. On 26 March, four or five juveniles (not collected) were also observed far from the cave entrance on karst boulders and on the base of trees. That same night, other juveniles were observed near ground level on small karst outcroppings along a shallow ravine ~ 0.3 m southeast of the type locality. We have noted similar behavior in juveniles of <italic><tp:taxon-name><tp:taxon-name-part taxon-name-part-type="genus" reg="Cyrtodactylus">Cyrtodactylus</tp:taxon-name-part><tp:taxon-name-part taxon-name-part-type="species" reg="aunglini">aunglini</tp:taxon-name-part></tp:taxon-name></italic> Grismer, Wood, Thura, Win, Grismer, Trueblood &amp; Quah, 2018, <italic><tp:taxon-name><tp:taxon-name-part taxon-name-part-type="genus" reg="Cyrtodactylus">C.</tp:taxon-name-part><tp:taxon-name-part taxon-name-part-type="species" reg="bayinnyiensis">bayinnyiensis</tp:taxon-name-part></tp:taxon-name></italic> Grismer, Wood, Thura, Quah, Murdoch, Grismer, Herr, Lin &amp; Kyaw, 2018, <italic><tp:taxon-name><tp:taxon-name-part taxon-name-part-type="genus" reg="Cyrtodactylus">C.</tp:taxon-name-part><tp:taxon-name-part taxon-name-part-type="species" reg="chrysopylos">chrysopylos</tp:taxon-name-part></tp:taxon-name></italic> Bauer, 2003, and <italic><tp:taxon-name><tp:taxon-name-part taxon-name-part-type="genus" reg="Cyrtodactylus">C.</tp:taxon-name-part><tp:taxon-name-part taxon-name-part-type="species" reg="shwetaungorum">shwetaungorum</tp:taxon-name-part></tp:taxon-name></italic> Grismer, Wood, Thura, Zin, Quah, Murdoch, Grismer, Lin, Kyaw &amp; Lwin, 2017, of unrelated species groups in Myanmar (<xref ref-type="bibr" rid="B12">Grismer et al. 2018a</xref>, <xref ref-type="bibr" rid="B13">2018b</xref>, <xref ref-type="bibr" rid="B14">2018c</xref>). All hatchlings of these were found on the ground far from the adults on karst formations. We suspect this may be a way to avoid predation by adults as well as a means to disperse to other karst habitats. The fact that several juveniles of <italic><tp:taxon-name><tp:taxon-name-part taxon-name-part-type="genus" reg="Cyrtodactylus">Cyrtodactylus</tp:taxon-name-part><tp:taxon-name-part taxon-name-part-type="species" reg="phamiensis">phamiensis</tp:taxon-name-part></tp:taxon-name></italic> sp. nov. and no gravid females were observed indicates the reproductive season must have terminated prior to March. The three individuals of <italic><tp:taxon-name><tp:taxon-name-part taxon-name-part-type="genus" reg="Cyrtodactylus">Cyrtodactylus</tp:taxon-name-part><tp:taxon-name-part taxon-name-part-type="species" reg="phamiensis">phamiensis</tp:taxon-name-part></tp:taxon-name></italic> sp. nov. which were found 50 meters from the type locality on 17 December 2022 were adults and were observed on the karst walls outside caves at night between 21:30 and 22:30 hours (Fig. <xref ref-type="fig" rid="F7">7</xref>).</p><fig id="F9" position="float" orientation="portrait"><object-id xmlns:xlink="http://www.w3.org/1999/xlink" content-type="doi" xlink:type="simple">10.3897/zookeys.1203.122758.figure9</object-id><object-id xmlns:xlink="http://www.w3.org/1999/xlink" content-type="arpha" xlink:type="simple">52DFF871-E889-5393-B045-017E793BEC6D</object-id><label>Figure 9.</label><caption><p>Karst habitat of the type locality from Pha Mi Village, Wiang Phang Kham Subdistrict, Mae Sai District, Chiang Rai Province, Thailand. Photograph by Evan S.H. Quah.</p></caption><graphic xmlns:xlink="http://www.w3.org/1999/xlink" xlink:href="zookeys-1203-211_article-122758__-g009.jpg" position="float" orientation="portrait" xlink:type="simple" id="oo_1059377.jpg"><uri content-type="original_file" xlink:type="simple">https://binary.pensoft.net/fig/1059377</uri></graphic></fig><p>Other species of herpetofauna observed in the vicinity during this period were two species of frogs, <italic><tp:taxon-name><tp:taxon-name-part taxon-name-part-type="genus" reg="Sylvirana">Sylvirana</tp:taxon-name-part><tp:taxon-name-part taxon-name-part-type="species" reg="nigrovittata">nigrovittata</tp:taxon-name-part></tp:taxon-name></italic> (Blyth, 1856) and <italic><tp:taxon-name><tp:taxon-name-part taxon-name-part-type="genus" reg="Polypedates">Polypedates</tp:taxon-name-part><tp:taxon-name-part taxon-name-part-type="species" reg="megacephalus">megacephalus</tp:taxon-name-part></tp:taxon-name></italic> Hallowel, 1861; four other <tp:taxon-name><tp:taxon-name-part taxon-name-part-type="genus" reg="Gekko"/><tp:taxon-name-part taxon-name-part-type="species" reg="gecko">gecko</tp:taxon-name-part></tp:taxon-name> species, <italic><tp:taxon-name><tp:taxon-name-part taxon-name-part-type="genus" reg="Gehyra">Gehyra</tp:taxon-name-part><tp:taxon-name-part taxon-name-part-type="species" reg="mutilata">mutilata</tp:taxon-name-part></tp:taxon-name></italic> (Wiegmann, 1834), <italic><tp:taxon-name><tp:taxon-name-part taxon-name-part-type="genus" reg="Gekko">Gekko</tp:taxon-name-part><tp:taxon-name-part taxon-name-part-type="species" reg="gecko">gecko</tp:taxon-name-part></tp:taxon-name></italic> (Linnaeua, 1758), <italic><tp:taxon-name><tp:taxon-name-part taxon-name-part-type="genus" reg="Hemidactylus">Hemidactylus</tp:taxon-name-part><tp:taxon-name-part taxon-name-part-type="species" reg="garnotii">garnotii</tp:taxon-name-part></tp:taxon-name></italic> Duméril &amp; Bibron, 1836, and <italic><tp:taxon-name><tp:taxon-name-part taxon-name-part-type="genus" reg="Hemidactylus">Hemidactylus</tp:taxon-name-part><tp:taxon-name-part taxon-name-part-type="species" reg="platyurus">platyurus</tp:taxon-name-part></tp:taxon-name></italic> (Schneider, 1797); and a pitviper <italic><tp:taxon-name><tp:taxon-name-part taxon-name-part-type="genus" reg="Trimeresurus">Trimeresurus</tp:taxon-name-part><tp:taxon-name-part taxon-name-part-type="species" reg="macrops">macrops</tp:taxon-name-part></tp:taxon-name></italic> Kramer, 1977. We postulate that the high number of adult <italic><tp:taxon-name><tp:taxon-name-part taxon-name-part-type="genus" reg="Cyrtodactylus">Cyrtodactylus</tp:taxon-name-part><tp:taxon-name-part taxon-name-part-type="species" reg="phamiensis">phamiensis</tp:taxon-name-part></tp:taxon-name></italic> sp. nov. that had missing or regenerated tails as well as their skittish nature and that they did not stray far from their shelters could have been due to predation pressures from the large <italic><tp:taxon-name><tp:taxon-name-part taxon-name-part-type="genus" reg="Gekko">G.</tp:taxon-name-part><tp:taxon-name-part taxon-name-part-type="species" reg="gecko">gecko</tp:taxon-name-part></tp:taxon-name></italic> that were also found on the karst walls and the pitvipers that were observed coiled in ambush position on vegetation beside the karst.</p></tp:treatment-sec><tp:treatment-sec><!--Section generated to contain objects referenced in tp:taxon-treatment.--><fig id="F4" position="float" orientation="portrait"><object-id xmlns:xlink="http://www.w3.org/1999/xlink" content-type="doi" xlink:type="simple">10.3897/zookeys.1203.122758.figure4</object-id><object-id xmlns:xlink="http://www.w3.org/1999/xlink" content-type="arpha" xlink:type="simple">4BDC6589-C8B4-5F58-816F-5EEA380F3F37</object-id><label>Figure 4.</label><caption><p>Selected individuals of the type series and referred specimen of <italic><tp:taxon-name><tp:taxon-name-part taxon-name-part-type="genus" reg="Cyrtodactylus">Cyrtodactylus</tp:taxon-name-part><tp:taxon-name-part taxon-name-part-type="species" reg="phamiensis">phamiensis</tp:taxon-name-part></tp:taxon-name></italic> sp. nov. from Pha Mi Village, Wiang Phang Kham Subdistrict, Mae Sai District, Chiang Rai Province, Thailand.</p></caption><graphic xmlns:xlink="http://www.w3.org/1999/xlink" xlink:href="zookeys-1203-211_article-122758__-g004.jpg" position="float" orientation="portrait" xlink:type="simple" id="oo_1059372.jpg"><uri content-type="original_file" xlink:type="simple">https://binary.pensoft.net/fig/1059372</uri></graphic></fig><supplementary-material xmlns:xlink="http://www.w3.org/1999/xlink" id="S3" position="float" orientation="portrait" xlink:type="simple"><object-id content-type="doi" xlink:type="simple">10.3897/zookeys.1203.122758.suppl3</object-id><object-id content-type="arpha" xlink:type="simple">5A7B985D-3128-51C8-9E37-7A9E59AF65D7</object-id><label>Supplementary material 3</label><caption><p>Morphological and color pattern data for the type series and hatchlings of <italic><tp:taxon-name><tp:taxon-name-part taxon-name-part-type="genus" reg="Cyrtodactylus">Cyrtodactylus</tp:taxon-name-part><tp:taxon-name-part taxon-name-part-type="species" reg="phamiensis">phamiensis</tp:taxon-name-part></tp:taxon-name></italic> sp. nov.</p></caption><statement content-type="dataType"><label>Data type</label><p>pdf</p></statement><statement content-type="notes"><label>Explanation note</label><p>Key: / = data unavailable or inapplicable; m = male; f = female; r = regenerated; b = broken; y = yes; <italic>n</italic> = no.</p></statement><media xlink:href="zookeys-1203-211_article-122758__-s003.pdf" mimetype="application" mime-subtype="pdf" position="float" orientation="portrait" xlink:type="simple" id="oo_1059380.pdf"><uri content-type="original_file" xlink:type="simple">https://binary.pensoft.net/file/1059380</uri></media><permissions><license xlink:type="simple"><license-p>This dataset is made available under the Open Database License (http://opendatacommons.org/licenses/odbl/1.0/). The Open Database License (ODbL) is a license agreement intended to allow users to freely share, modify, and use this Dataset while maintaining this same freedom for others, provided that the original source and author(s) are credited.</license-p></license></permissions><attrib specific-use="authors">L. Lee Grismer, Anchalee Aowphol, Jesse L. Grismer, Akrachai Aksornneam, Evan S. H. Quah, Mathew L. Murdoch, Jeren J. Gregory, Eddie Nguyen, Amanda Kaatz, Henrik Bringsøe, Attapol Rujirawan</attrib></supplementary-material><fig id="F1" position="float" orientation="portrait"><object-id xmlns:xlink="http://www.w3.org/1999/xlink" content-type="doi" xlink:type="simple">10.3897/zookeys.1203.122758.figure1</object-id><object-id xmlns:xlink="http://www.w3.org/1999/xlink" content-type="arpha" xlink:type="simple">A93B4D95-8FF0-57E9-B145-21424C160E27</object-id><label>Figure 1.</label><caption><p>Distribution of nominal species and unnamed populations of the <italic><tp:taxon-name><tp:taxon-name-part taxon-name-part-type="genus" reg="Cyrtodactylus">Cyrtodactylus</tp:taxon-name-part><tp:taxon-name-part taxon-name-part-type="species" reg="chauquangensis">chauquangensis</tp:taxon-name-part></tp:taxon-name></italic> group. The star denotes the type locality of <italic><tp:taxon-name><tp:taxon-name-part taxon-name-part-type="genus" reg="Cyrtodactylus">Cyrtodactylus</tp:taxon-name-part><tp:taxon-name-part taxon-name-part-type="species" reg="phamiensis">phamiensis</tp:taxon-name-part></tp:taxon-name></italic> sp. nov.</p></caption><graphic xmlns:xlink="http://www.w3.org/1999/xlink" xlink:href="zookeys-1203-211_article-122758__-g001.jpg" position="float" orientation="portrait" xlink:type="simple" id="oo_1059369.jpg"><uri content-type="original_file" xlink:type="simple">https://binary.pensoft.net/fig/1059369</uri></graphic></fig><supplementary-material xmlns:xlink="http://www.w3.org/1999/xlink" id="S2" position="float" orientation="portrait" xlink:type="simple"><object-id content-type="doi" xlink:type="simple">10.3897/zookeys.1203.122758.suppl2</object-id><object-id content-type="arpha" xlink:type="simple">D245D5CD-636C-569C-A79C-3D0913389A6D</object-id><label>Supplementary material 2</label><caption><p>Mean uncorrected pairwise genetic distance (%) between species of the <italic><tp:taxon-name><tp:taxon-name-part taxon-name-part-type="genus" reg="Cyrtodactylus">Cyrtodactylus</tp:taxon-name-part><tp:taxon-name-part taxon-name-part-type="species" reg="chauquangensis">chauquangensis</tp:taxon-name-part></tp:taxon-name></italic> group based on the mitochondrial NADH dehydrogenase subunit 2 (<abbrev xlink:title="NADH dehydrogenase subunit 2 gene" id="ABBRID0EGHCI" xlink:type="simple">ND2</abbrev>) gene</p></caption><statement content-type="dataType"><label>Data type</label><p>pdf</p></statement><media xlink:href="zookeys-1203-211_article-122758__-s002.pdf" mimetype="application" mime-subtype="pdf" position="float" orientation="portrait" xlink:type="simple" id="oo_1059379.pdf"><uri content-type="original_file" xlink:type="simple">https://binary.pensoft.net/file/1059379</uri></media><permissions><license xlink:type="simple"><license-p>This dataset is made available under the Open Database License (http://opendatacommons.org/licenses/odbl/1.0/). The Open Database License (ODbL) is a license agreement intended to allow users to freely share, modify, and use this Dataset while maintaining this same freedom for others, provided that the original source and author(s) are credited.</license-p></license></permissions><attrib specific-use="authors">L. Lee Grismer, Anchalee Aowphol, Jesse L. Grismer, Akrachai Aksornneam, Evan S. H. Quah, Mathew L. Murdoch, Jeren J. Gregory, Eddie Nguyen, Amanda Kaatz, Henrik Bringsøe, Attapol Rujirawan</attrib></supplementary-material></tp:treatment-sec><ref-list><ref id="B22"><mixed-citation xmlns:xlink="http://www.w3.org/1999/xlink" xlink:type="simple"><person-group><name name-style="western"><surname>Kunya</surname><given-names>K</given-names></name><name name-style="western"><surname>Panmongkol</surname><given-names>A</given-names></name><name name-style="western"><surname>Pauwels</surname><given-names>OSG</given-names></name><name name-style="western"><surname>Sumontha</surname><given-names>M</given-names></name><name name-style="western"><surname>Meewasana</surname><given-names>J</given-names></name><name name-style="western"><surname>Bunkhwamdi</surname><given-names>W</given-names></name><name name-style="western"><surname>Dangsri</surname><given-names>S</given-names></name></person-group> (<year>2014</year>) <article-title>A new forest-dwelling Bent-toed Gecko (<tp:taxon-name><tp:taxon-name-part taxon-name-part-type="order">Squamata</tp:taxon-name-part></tp:taxon-name>: <tp:taxon-name><tp:taxon-name-part taxon-name-part-type="family">Gekkonidae</tp:taxon-name-part></tp:taxon-name>: <italic><tp:taxon-name><tp:taxon-name-part taxon-name-part-type="genus">Cyrtodactylus</tp:taxon-name-part></tp:taxon-name></italic>) from Doi Suthep, Chiang Mai Province, northern Thailand.</article-title><source>Zootaxa</source><volume>3811</volume>(<issue>2</issue>): <fpage>251</fpage>–<lpage>261</lpage>. <ext-link xlink:href="10.11646/zootaxa.3811.2.6" ext-link-type="doi" xlink:type="simple">https://doi.org/10.11646/zootaxa.3811.2.6</ext-link></mixed-citation></ref><ref id="B2"><mixed-citation xmlns:xlink="http://www.w3.org/1999/xlink" xlink:type="simple"><person-group><name name-style="western"><surname>Bauer</surname><given-names>AM</given-names></name><name name-style="western"><surname>Kunya</surname><given-names>K</given-names></name><name name-style="western"><surname>Sumontha</surname><given-names>M</given-names></name><name name-style="western"><surname>Niyomwan</surname><given-names>P</given-names></name><name name-style="western"><surname>Panitvong</surname><given-names>N</given-names></name><name name-style="western"><surname>Pauwels</surname><given-names>OSG</given-names></name><name name-style="western"><surname>Chanhome</surname><given-names>L</given-names></name><name name-style="western"><surname>Kunya</surname><given-names>T</given-names></name></person-group> (<year>2009</year>) <article-title><italic><tp:taxon-name><tp:taxon-name-part taxon-name-part-type="genus">Cyrtodactylus</tp:taxon-name-part><tp:taxon-name-part taxon-name-part-type="species">erythrops</tp:taxon-name-part></tp:taxon-name></italic> (<tp:taxon-name><tp:taxon-name-part taxon-name-part-type="order">Squamata</tp:taxon-name-part></tp:taxon-name>: <tp:taxon-name><tp:taxon-name-part taxon-name-part-type="family">Gekkonidae</tp:taxon-name-part></tp:taxon-name>), a new cave-dwelling <tp:taxon-name><tp:taxon-name-part taxon-name-part-type="genus"/><tp:taxon-name-part taxon-name-part-type="species">gecko</tp:taxon-name-part></tp:taxon-name> from Mae Hong Son Province, Thailand.</article-title><source>Zootaxa</source><volume>2124</volume>(<issue>1</issue>): <fpage>51</fpage>–<lpage>62</lpage>. <ext-link xlink:href="10.11646/zootaxa.2124.1.4" ext-link-type="doi" xlink:type="simple">https://doi.org/10.11646/zootaxa.2124.1.4</ext-link></mixed-citation></ref><ref id="B12"><mixed-citation xmlns:xlink="http://www.w3.org/1999/xlink" xlink:type="simple"><person-group><name name-style="western"><surname>Grismer</surname><given-names>LL</given-names></name><name name-style="western"><surname>Wood Jr</surname><given-names>PL</given-names></name><name name-style="western"><surname>Thura</surname><given-names>MK</given-names></name><name name-style="western"><surname>Zin</surname><given-names>T</given-names></name><name name-style="western"><surname>Quah</surname><given-names>ESH</given-names></name><name name-style="western"><surname>Murdoch</surname><given-names>ML</given-names></name><name name-style="western"><surname>Grismer</surname><given-names>MS</given-names></name><name name-style="western"><surname>Lin</surname><given-names>A</given-names></name><name name-style="western"><surname>Kyaw</surname><given-names>H</given-names></name><name name-style="western"><surname>Lwin</surname><given-names>N</given-names></name></person-group> (<year>2018a</year>) <article-title>Twelve new species of <italic><tp:taxon-name><tp:taxon-name-part taxon-name-part-type="genus">Cyrtodactylus</tp:taxon-name-part></tp:taxon-name></italic> Gray (<tp:taxon-name><tp:taxon-name-part taxon-name-part-type="order">Squamata</tp:taxon-name-part></tp:taxon-name>: <tp:taxon-name><tp:taxon-name-part taxon-name-part-type="family">Gekkonidae</tp:taxon-name-part></tp:taxon-name>) from isolated limestone habitats in east- central and southern Myanmar demonstrate high localized diversity and unprecedented microendemism.</article-title><source>Zoological Journal of the Linnean Society</source><volume>182</volume>(<issue>4</issue>): <fpage>862</fpage>–<lpage>959</lpage>. <ext-link xlink:href="10.1093/zoolinnean/zlx057" ext-link-type="doi" xlink:type="simple">https://doi.org/10.1093/zoolinnean/zlx057</ext-link></mixed-citation></ref><ref id="B13"><mixed-citation xmlns:xlink="http://www.w3.org/1999/xlink" xlink:type="simple"><person-group><name name-style="western"><surname>Grismer</surname><given-names>LL</given-names></name><name name-style="western"><surname>Wood Jr</surname><given-names>PL</given-names></name><name name-style="western"><surname>Thura</surname><given-names>MK</given-names></name><name name-style="western"><surname>Quah</surname><given-names>ESH</given-names></name><name name-style="western"><surname>Murdoch</surname><given-names>ML</given-names></name><name name-style="western"><surname>Grismer</surname><given-names>MS</given-names></name><name name-style="western"><surname>Herr</surname><given-names>MW</given-names></name><name name-style="western"><surname>Lin</surname><given-names>A</given-names></name><name name-style="western"><surname>Kyaw</surname><given-names>H</given-names></name></person-group> (<year>2018b</year>) Three more new species of <italic><tp:taxon-name><tp:taxon-name-part taxon-name-part-type="genus">Cyrtodactylus</tp:taxon-name-part></tp:taxon-name></italic> (<tp:taxon-name><tp:taxon-name-part taxon-name-part-type="order">Squamata</tp:taxon-name-part></tp:taxon-name>: <tp:taxon-name><tp:taxon-name-part taxon-name-part-type="family">Gekkonidae</tp:taxon-name-part></tp:taxon-name>) from the Salween Basin of eastern Myanmar underscore the urgent need for the conservation of karst habitats. Journal of Natural History 52(19–20): 19–20, 1243–1294. <ext-link xlink:href="10.1080/00222933.2018.1449911" ext-link-type="doi" xlink:type="simple">https://doi.org/10.1080/00222933.2018.1449911</ext-link></mixed-citation></ref><ref id="B14"><mixed-citation xmlns:xlink="http://www.w3.org/1999/xlink" xlink:type="simple"><person-group><name name-style="western"><surname>Grismer</surname><given-names>LL</given-names></name><name name-style="western"><surname>Wood Jr</surname><given-names>PL</given-names></name><name name-style="western"><surname>Thura</surname><given-names>MK</given-names></name><name name-style="western"><surname>Win</surname><given-names>NM</given-names></name><name name-style="western"><surname>Grismer</surname><given-names>MS</given-names></name><name name-style="western"><surname>Trueblood</surname><given-names>LA</given-names></name><name name-style="western"><surname>Quah</surname><given-names>ESH</given-names></name></person-group> (<year>2018c</year>) <article-title>A re-description of <italic><tp:taxon-name><tp:taxon-name-part taxon-name-part-type="genus">Cyrtodactylus</tp:taxon-name-part><tp:taxon-name-part taxon-name-part-type="species">chrysopylos</tp:taxon-name-part></tp:taxon-name></italic> Bauer (<tp:taxon-name><tp:taxon-name-part taxon-name-part-type="order">Squamata</tp:taxon-name-part></tp:taxon-name>: <tp:taxon-name><tp:taxon-name-part taxon-name-part-type="family">Gekkonidae</tp:taxon-name-part></tp:taxon-name>) with comments on the adaptive significance of orange coloration in hatchlings and descriptions of two new species from eastern Myanmar (Burma).</article-title><source>Zootaxa</source><volume>4527</volume>(<issue>2</issue>): <fpage>151</fpage>–<lpage>185</lpage>. <ext-link xlink:href="10.11646/zootaxa.4527.2.1" ext-link-type="doi" xlink:type="simple">https://doi.org/10.11646/zootaxa.4527.2.1</ext-link></mixed-citation></ref></ref-list></tp:taxon-treatment>
